# Supplementary material for: Effects of pharmacologic sclerostin inhibition or testosterone administration on soleus muscle atrophy in rodents after spinal cord injury
Source: PLoS One. 2018 Mar 26;13(3):e0194440. doi: 10.1371/journal.pone.0194440 (PMC5868788; doi:10.1371/journal.pone.0194440)
Supplement: S1 File — Values represent individual fCSA for each fiber evaluated, with fiber-type delineated, from all animals included in the study. (XLSX) [file pone.0194440.s001.xlsx]

## Sheet: #1(SHAM)
	Type I				Type I/Iia				Type Iia				Type IIa/Iix				Type Iix
	Slide	Fiber #	fCSA		Slide	Fiber #	fCSA		Slide	Fiber #	fCSA		Slide	Fiber #	fCSA		Slide	Fiber #	fCSA
	MERGED-1	1	1626.75		MERGED-1	56	1865.45		MERGED-1	27	1398.38		MERGED-2	148	1004.62		MERGED-1	55	1157.8
		3	1024.35		MERGED-5	3	2537.39			84	1463.23			MEAN	1004.62			59	819.483
		4	1259.3			96	2053.41			92	1241.44			STDEV	#DIV/0!		MERGED-2	68	2700.91
		6	1425.64			117	1577.88		MERGED-2	6	1749.86			STDERR	#DIV/0!			MEAN	1559.4
		7	1095.78			121	1137.13			35	1898.35							STDEV	1002.95
		9	1198.21			165	1485.78			43	2358.83							STDERR	579.052
		10	1140.89			MEAN	1776.17			49	1310.99
		11	1654.94			STDEV	489.144			79	1921.84
		13	1265.88			STDERR	199.692			122	1308.17
		14	1394.63							139	1291.25
		16	1078.86						MERGED-4	12	1480.15
		17	1222.65							30	1916.2
		18	1645.55							43	1585.4
		19	1377.71							73	1123.03
		21	1713.21							75	1711.33
		22	1455.71							92	1443.49
		23	1268.7							151	1411.54
		24	1551.57						MERGED-5	2	1766.78
		25	1133.37							37	1849.48
		26	1665.28							76	2023.33
		28	1395.57							105	1357.97
		29	1041.27							MEAN	1600.53
		30	1076.04							STDEV	315.049
		32	1335.42							STDERR	68.7494
		33	1073.22
		34	1388.05
		35	654.083
		36	1186.94
		37	998.041
		38	1205.73
		40	1615.47
		41	969.847
		42	1210.43
		43	1439.73
		44	1219.83
		45	1024.35
		46	310.125
		47	1290.31
		48	1686.9
		49	1160.62
		50	1149.34
		51	989.583
		52	965.148
		53	1441.61
		54	1416.24
		56	1428.46
		57	848.616
		58	1227.35
		60	1265.88
		61	1008.38
		63	1407.78
		65	1223.59
		66	1165.32
		67	1186.94
		68	1088.26
		69	1536.53
		70	1131.49
		71	1786.51
		72	261.257
		73	1279.97
		75	1539.35
		77	1153.1
		78	813.845
		80	1277.15
		81	1193.51
		82	897.485
		86	1571.3
		27	1631.45
		32	1164.38
		39	1345.76
		56	1242.38
		69	1076.98
		70	1285.61
		80	986.763
		93	1275.27
		114	1033.75
		140	1786.51
		153	1428.46
		158	1043.15
		159	1249.9
		160	1178.48
		165	1645.55
		166	960.45
		168	991.462
		68	1081.68
	MERGED-2	1	1957.55
		3	1130.55
		4	1450.07
		5	1625.81
		7	632.468
		8	1391.81
		9	1967.89
		10	728.325
		13	1473.57
		14	883.388
		16	1160.62
		20	2148.33
		21	1486.72
		22	1020.6
		23	1993.26
		24	759.338
		26	1403.08
		27	790.35
		29	1723.55
		30	565.745
		31	877.749
		34	2206.59
		38	2197.19
		39	2077.84
		40	1043.15
		41	1155.92
		42	1710.39
		44	1466.05
		45	2008.3
		47	1953.79
		48	1773.35
		50	1452.89
		51	2055.29
		52	1501.76
		53	1251.78
		54	1336.36
		58	1999.84
		59	860.834
		63	1669.98
		67	1296.89
		73	877.749
		73	1815.64
		84	695.433
		91	1019.66
		95	721.746
		97	1268.7
		99	1369.25
		103	697.313
		105	2514.84
		111	1175.66
		114	763.097
		118	1356.09
		120	885.267
		125	1719.79
		126	1295.01
		133	1524.31
	MERGED_4	1	1672.8
		2	1498.94
		4	1167.2
		5	1062.88
		6	1213.25
		7	994.281
		8	1230.17
		9	1296.89
		10	1148.4
		11	1181.3
		13	1054.43
		14	1295.95
		16	1559.09
		20	1232.04
		21	1350.46
		24	1004.62
		25	1231.1
		27	1587.28
		31	1716.03
		32	1583.52
		33	1325.08
		36	1579.76
		38	1377.71
		39	1661.52
		41	1592.92
		44	1797.79
		45	1357.97
		47	1336.36
		48	1423.76
		53	1488.6
		54	1265.88
		56	1331.66
		57	1242.38
		60	1102.36
		61	1568.48
		62	1257.42
		64	1654.94
		68	1377.71
		69	860.834
		72	1041.27
		74	1228.28
		76	1482.02
		78	1212.31
		79	1313.8
		83	1672.8
		84	1256.48
		86	1664.34
		87	1071.34
		88	1564.72
		90	1195.39
		94	1063.83
		102	1033.75
		18	1486.72
		26	1727.31
		34	1647.43
		46	1031.87
		49	315.764
		55	1241.44
		66	1567.54
		99	1301.59
		18	1841.96
		31	985.823
		43	1103.3
		44	663.481
		61	1293.13
		66	871.171
		82	1352.34
		104	1247.08
		112	1571.3
		122	1312.86
		128	1211.37
		142	996.161
		148	1643.67
		152	1697.23
		153	1404.02
		72	1035.63
	MERGED-5	2	1766.78
		6	1666.22
		8	1525.25
		9	1102.36
		10	1087.32
		13	946.353
		14	1904.92
		16	1361.73
		17	1428.46
		18	1685.96
		19	1192.57
		20	1470.75
		21	1646.49
		22	2333.46
		25	1315.68
		26	2090.06
		27	1976.35
		28	1912.44
		33	2076.9
		34	1154.98
		35	1632.39
		36	1782.75
		39	1542.17
		40	1749.86
		41	2210.35
		46	1513.98
		47	1846.66
		49	654.083
		51	1652.12
		52	1307.23
		53	1223.59
		55	1669.04
		56	2095.7
		57	896.545
		59	2035.55
		62	665.361
		63	1757.38
		64	1904.92
		65	2262.04
		66	1450.07
		68	2048.71
		69	761.217
		70	1656.82
		72	1117.39
		74	1985.74
		78	1838.2
		79	1742.34
		80	743.361
		82	1760.2
		83	884.328
		85	1606.07
		87	976.426
		88	1181.3
		89	1586.34
		91	2048.71
		92	589.239
		94	2233.84
		95	1467.93
		97	1632.39
		98	1245.2
		99	766.856
		101	1344.82
		102	1582.58
		103	1351.4
		104	1092.02
		106	1012.14
		108	1348.58
		109	1178.48
		110	660.662
		111	1730.12
		112	768.736
		123	1254.6
		3	1283.73
		13	1768.66
		16	1045.03
		21	1022.47
		57	1237.68
		61	1442.55
		113	1260.24
		126	1040.33
		129	1053.49
		139	1576.94
		140	1313.8
		147	1423.76
		154	1512.1
		MEAN	1346.82
		STDEV	377.397
		STDERR	21.7167

## Sheet: #3(SCI+T)
	Type 1				Type I/IIa				Type IIa				Type IIa/IIx
	Slide	Fiber #	fCSA		Slide	Fiber #	fCSA		Slide	Fiber #	fCSA		Slide	Fiber #	fCSA
	MERGED-1	11	217.192		MERGED-1	38	148.055		MERGED-1	1	307.671		MERGED-1	6	406.597
		12	196.962			90	242.979			8	281.439			3	319.897
		14	223.64		MERGED-2	12	333.235			21	352.799			7	273.213
		15	239.201			33	399.705			24	289.663			9	297.667
		17	293.888			59	112.042			40	206.967			13	254.54
		18	176.288			102	233.865			55	234.532			31	274.992
		19	206.077		MERGED-3	6	214.747			70	306.782			93	378.142
		20	194.962			37	151.167			86	294.777			60	313.229
		22	183.624			61	306.115			108	246.314			12	287.663
		25	181.845			62	365.025			112	281.216		MERGED-2	15	315.006
		27	160.949			MEAN	250.694		MERGED-2	1	517.971			16	317.008
		30	140.497			STDEV	98.0135			3	442.166			41	299.001
		37	216.303			STDERR	30.9946			10	508.635			42	348.575
		42	170.953							17	421.714			49	249.649
		45	231.197							46	292.776		MERGED-3	38	427.493
		46	238.978							51	343.017			10	461.061
		47	199.853							53	94.48			12	420.158
		48	160.504							92	401.706			42	302.558
		50	216.97							105	240.979			47	352.576
		51	180.289						MERGED-3	3	524.641			55	377.252
		53	191.85							7	210.523			60	394.815
		56	198.741							13	402.818			65	396.815
		57	201.409							19	318.786			74	324.121
		61	158.948							20	424.603			79	272.324
		62	161.839							25	282.328			MEAN	336.015
		67	113.598							80	282.55			STDEV	59.3334
		68	123.824							22	300.557			STDERR	12.1114
		69	262.32							MEAN	326.386
		71	233.865							STDEV	101.966
		75	221.861							STDERR	19.6233
		77	180.957
		79	180.068
		81	190.738
		82	150.501
		85	154.058
		87	232.976
		94	110.93
		96	186.069
		23	235.866
		32	372.139
		102	190.516
		54	143.387
		11	246.759
		15	216.303
		16	211.635
		17	164.951
		19	199.63
		21	178.733
		24	161.616
		28	114.709
		29	199.853
		30	162.95
		32	146.055
		39	199.408
		56	88.4772
		57	144.499
		58	134.05
		60	185.18
		63	99.1484
		72	217.192
		76	148.055
		79	142.498
		80	204.965
		86	194.517
		88	148.722
		89	225.196
		95	150.278
		97	148.722
		107	88.9224
		108	140.719
		110	158.281
		112	257.207
		113	297.667
		119	197.63
		125	263.431
		129	159.171
		134	294.554
		137	171.619
		139	140.275
		141	130.716
		143	228.975
		145	231.643
		147	172.065
		148	191.627
		149	130.493
		150	204.076
		151	268.101
		153	225.862
		161	282.328
		162	196.962
	MERGED-2	2	270.324
		4	376.363
		5	336.126
		6	242.313
		7	174.065
		11	236.532
		13	229.864
		14	239.201
		18	188.738
		19	271.434
		21	263.21
		22	226.306
		23	181.624
		24	222.75
		25	268.767
		26	300.112
		27	233.643
		28	213.635
		29	266.766
		30	280.994
		31	343.24
		32	254.984
		34	310.561
		35	174.287
		36	280.55
		37	217.192
		38	303.003
		39	301.001
		40	254.095
		44	209.189
		45	254.095
		47	268.545
		48	171.842
		50	202.742
		55	173.175
		57	257.43
		43	307.671
		52	315.896
		60	339.016
		61	127.603
		4	250.983
		5	246.537
		7	300.112
		8	178.733
		9	247.426
		10	246.092
		11	328.567
		12	248.093
		13	229.197
		14	270.768
		16	184.959
		17	151.834
		23	286.996
		24	258.763
		26	393.925
		32	170.953
		37	240.534
		39	211.635
		47	169.397
		49	295.666
		51	213.635
		54	346.352
		63	204.076
		64	127.381
		73	186.292
		79	151.613
		81	250.538
		83	309.005
		84	154.946
		85	208.745
		88	332.346
		95	191.183
		97	248.316
		101	226.974
		104	104.929
		107	202.52
		113	212.746
		116	251.649
		99	144.276
	MERGED-3	5	220.082
		8	336.126
		11	233.42
		14	366.36
		15	307.003
		17	396.148
		21	183.624
		23	169.174
		24	253.873
		26	145.832
		27	149.611
		28	243.646
		29	301.891
		30	257.874
		31	171.398
		32	296.111
		33	245.87
		34	327.678
		35	170.508
		36	240.979
		40	246.537
		41	221.638
		43	263.877
		44	200.964
		45	277.437
		46	84.6983
		48	262.32
		49	259.208
		52	185.847
		54	248.093
		56	173.621
		58	197.852
		63	260.319
		66	222.75
		67	344.129
		68	285.44
		69	158.504
		70	282.328
		72	228.752
		73	288.33
		78	191.85
		51	189.182
		71	400.817
		77	350.354
		53	236.311
		6	245.648
		7	290.998
		8	219.193
		10	419.712
		11	164.728
		18	233.865
		30	199.186
		33	183.624
		38	307.448
		47	198.963
		57	224.306
		73	131.605
		74	209.634
		77	110.041
		82	199.63
		85	359.69
		86	123.602
		88	221.194
		89	296.333
		90	150.501
		91	105.373
		92	148.278
		100	240.979
		101	234.31
		104	193.183
		109	293.444
		110	352.576
		113	204.744
		114	128.493
		117	327.9
		118	288.553
		123	293.444
		125	160.949
		127	146.277
		130	301.224
		135	225.64
		139	152.057
		145	203.409
		147	153.613
		MEAN	220.883
		STDEV	65.3548
		STDERR	4.10882

## Sheet: #4(SCI)
	Type I				Type I/Iia				Type Iia				Type IIa/Iix
	Slide	Fiber #	fCSA		Slide	Fiber #	fCSA		Slide	Fiber #	fCSA		Slide	Fiber #	fCSA
	MERGED-1	4	773.622		MERGED-1	68	472.843		MERGED-1	44	679.365		MERGED-1	11	589.109
		5	772.511			MEAN	472.843			49	336.57			29	424.159
		6	745.835			STDEV	#DIV/0!			60	920.567			33	596.445
		8	604.892			STDERR	#DIV/0!		MERGED-2	31	693.593			45	575.549
		10	702.263							42	824.976			46	487.96
		16	624.678						MERGED-3	74	439.497		MERGED-2	6	452.836
		18	573.325							80	774.957			43	441.943
		19	639.573						MERGED-4	31	469.509			14	862.545
		20	704.263							33	438.608			30	470.398
		21	666.027							36	324.344			46	572.214
		23	626.679							46	405.041			72	421.491
		24	830.755							58	431.717			4	652.688
		26	717.824							71	378.586			71	895.89
		27	786.516							85	184.959		MERGED-3	76	969.473
		28	677.809							86	176.51		MERGED-4	68	576.437
		30	628.458							87	253.428		MERGED-5	31	447.946
		35	784.293							89	415.489			MEAN	589.818
		36	691.148						MERGED-5	6	512.191			STDEV	174.749
		37	511.969							21	388.812			STDERR	43.6873
		38	894.334							46	448.39
		39	758.728							47	384.366
		41	630.903							49	521.083
		42	551.54							53	311.227
		43	957.914							63	415.711
		48	708.932							72	439.053
		51	903.671							83	485.071
		54	637.349							MEAN	463.601
		55	477.068							STDEV	182.772
		56	517.527							STDERR	35.8445
		57	758.506
		58	350.131
		59	794.075
		61	730.718
		62	1007.49
		64	663.581
		65	684.034
		66	667.139
		7	808.747
		63	624.233
		4	736.053
		5	713.156
		6	722.492
		8	525.308
		16	683.589
		22	813.415
		25	725.16
		31	749.837
		34	916.121
		50	558.208
		55	823.197
		80	708.932
	MERGED-2	4	627.346
		7	917.232
		8	553.54
		9	367.916
		10	687.146
		11	729.606
		12	549.538
		13	863.657
		15	751.614
		17	648.243
		18	979.478
		19	661.136
		21	765.62
		22	710.265
		23	128.937
		24	698.039
		26	658.023
		28	662.025
		33	249.872
		34	977.254
		35	812.748
		36	575.993
		39	951.023
		40	297.445
		45	730.273
		48	754.726
		49	529.532
		50	717.379
		51	999.93
		52	732.718
		54	589.777
		55	598.224
		57	991.927
		59	953.69
		60	1235.8
		61	873.66
		62	890.333
		63	882.33
		64	820.307
		67	922.123
		68	844.538
		70	717.379
		71	989.259
		77	526.197
		5	756.728
		35	716.045
		52	573.548
	MERGED-3	7	299.889
		9	537.312
		11	427.049
		12	578.883
		13	585.107
		14	556.431
		15	616.453
		16	397.927
		17	363.246
		18	632.014
		20	478.846
		21	647.576
		22	744.946
		23	652.244
		24	589.777
		25	460.839
		26	473.51
		28	448.613
		29	770.733
		30	546.872
		31	511.969
		32	876.995
		33	495.074
		34	630.235
		36	331.679
		37	611.339
		39	644.464
		40	607.783
		41	354.355
		42	715.823
		43	754.505
		44	552.873
		47	497.075
		48	598.001
		49	542.425
		50	398.148
		51	482.625
		53	606.45
		56	577.549
		58	802.3
		59	510.635
		60	373.473
		61	509.301
		62	889.222
		63	480.846
		65	685.368
		66	797.187
		67	467.286
		69	683.366
		70	702.707
		71	304.559
		72	433.94
		73	709.377
		75	785.405
		77	502.854
		81	684.922
		82	584.219
		7	698.928
		9	755.172
		13	754.505
		37	525.752
		52	558.654
		79	720.714
		85	434.385
		86	628.458
	MERGED-4	12	686.701
		13	528.642
		14	777.624
		15	475.734
		16	807.413
		18	354.799
		19	449.946
		24	658.691
		25	701.818
		26	644.019
		27	529.753
		28	579.328
		29	451.058
		30	681.366
		32	448.834
		37	502.854
		41	785.183
		42	917.677
		44	472.843
		45	383.254
		47	513.303
		48	581.106
		49	394.592
		50	658.246
		51	618.453
		52	1057.73
		53	596.223
		54	439.053
		55	551.54
		56	353.243
		57	785.183
		59	773.401
		60	467.952
		61	856.765
		62	455.06
		63	434.607
		64	453.281
		67	545.093
		69	808.747
		70	463.284
		72	226.085
		73	714.712
		74	610.895
		75	402.595
		76	501.077
		77	478.846
		78	806.301
		79	1036.17
		80	737.387
		81	722.492
		82	741.611
		83	623.344
		90	604.892
		91	876.328
		92	648.909
		93	470.176
		94	800.966
		95	531.532
		96	631.347
		97	267.656
		11	406.818
	MERGED-5	9	760.729
		10	588.221
		11	731.162
		12	538.423
		13	319.23
		14	469.287
		15	634.682
		16	801.41
		17	693.593
		18	771.845
		20	714.712
		22	369.027
		23	375.251
		24	684.034
		25	537.09
		26	486.627
		27	872.771
		28	471.51
		29	468.175
		33	581.328
		34	735.608
		35	450.835
		36	573.325
		38	750.725
		39	611.118
		40	622.011
		41	518.638
		42	141.608
		43	1050.84
		44	500.187
		48	813.194
		50	840.981
		51	587.109
		54	661.581
		56	437.941
		57	547.982
		58	806.301
		59	504.189
		60	576.883
		61	812.304
		62	785.183
		64	647.576
		65	776.957
		66	610.006
		67	668.917
		68	858.543
		69	648.687
		70	388.368
		71	810.748
		73	552.873
		74	646.687
		75	730.05
		77	672.029
		78	776.957
		79	491.295
		80	489.516
		82	935.461
		84	1059.06
		85	668.917
		8	487.738
		37	606.004
		52	689.813
		MEAN	641.658
		STDEV	174.262
		STDERR	10.3043

## Sheet: #5(SHAM)
	Type I				Type I/Iia				Type Iia				Type II/Iix
	Slide	Fiber #	fCSA		Slide	Fiber #	fCSA		Slide	Fiber #	fCSA		Slide	Fiber #	fCSA
	MERGED-1	3	1787.45		MERGED-1	81	1221.71		MERGED-1	1	1601.38		MERGED-1	24	1319.44
		6	1217.01		MERGED-3	137	1101.42			2	1448.19			39	1206.67
		7	1359.85			MEAN	1161.56			4	1486.72			77	862.713
		9	1369.25			STDEV	85.0584			8	1330.72			49	1172.84
		12	1228.28			STDERR	60.1454			15	1447.25			19	1170.02
		17	1775.23							16	970.787		MERGED-2	123	1038.45
		18	936.015							26	1061.01			133	986.763
		25	1491.42							38	917.22			22	1000.86
		29	983.944							45	1001.8			24	1035.63
		34	1064.76							53	837.34			28	1046.91
		42	993.342							62	1234.86			57	1079.8
		43	971.727							63	1264			59	998.041
		44	831.701							67	1101.42			50	1251.78
		46	1663.4							72	1214.19			51	868.352
		54	1334.48							90	893.725			154	1160.62
		58	1576.94							93	1470.75			168	1462.29
		66	1226.41							102	1168.14		MERGED-3	19	1040.33
		68	806.326							107	1267.76			47	1045.03
		69	1256.48							110	1611.71			63	1074.16
		70	818.544							49	1009.32			1	1693.47
		71	1739.52							7	928.497			3	1165.32
		74	1147.46							17	1444.43			6	1422.82
		78	1564.72							27	765.917			11	1445.37
		82	1492.36							39	1392.75			13	1575.06
		87	1096.72							40	1170.02			28	1118.33
		91	1324.14							50	1396.51			41	759.338
		97	854.255							63	1120.21			50	962.329
		99	907.822							65	1170.02			57	816.664
		106	1367.37							68	752.76			72	1090.14
		8	1596.68							79	1214.19			73	1068.52
		9	1127.73							82	1640.85			79	968.908
		12	1382.41							91	718.928			92	1321.32
		15	1078.86							92	1390.87			12	1191.63
		18	1212.31							93	1428.46			30	1139.95
		20	1012.14							105	1315.68			60	1248.02
		23	1179.42							133	1356.09			MEAN	1137.37
		26	1499.88							145	1011.2			STDEV	207.271
		28	1589.16							155	649.384			STDERR	35.0353
		31	828.881							163	1217.01
		32	1165.32							182	1400.26
		36	1274.33							187	778.133
		37	1638.03						MERGED-2	16	1003.68
		42	1514.92							20	1175.66
		44	1154.04							44	1170.02
		54	1049.73							49	857.074
		56	1682.2							58	618.372
		57	1128.67							60	1154.98
		61	1646.49							76	1334.48
		66	1572.24							17	1390.87
		69	1160.62							74	1063.83
		73	1793.09							85	1236.74
		78	912.521							89	656.902
		83	1111.75							125	801.628
		87	984.884							49	841.098
		96	1144.65							56	1133.37
		97	953.871							71	919.1
		99	1591.04							89	829.82
		101	733.964							61	1088.26
		103	1464.17							MEAN	1135.8
		110	1595.74							STDEV	263.698
		111	1192.57							STDERR	34.6252
		112	998.041
		115	847.677
		120	1249.9
		123	1480.15
		126	1351.4
		132	526.274
		136	938.835
		139	1259.3
		142	1569.42
		151	1379.59
		152	1041.27
		153	742.422
		154	1008.38
		162	1118.33
		167	1571.3
		171	1518.68
		172	1004.62
		180	1511.16
		184	946.353
		188	947.293
	MERGED-2	5	1064.76
		8	1831.62
		9	1684.08
		13	842.038
		14	1308.17
		15	1351.4
		17	741.482
		19	1029.99
		23	1026.23
		25	398.464
		26	1014.02
		27	1284.67
		29	1005.56
		30	899.364
		31	1880.49
		32	1113.63
		33	1564.72
		34	975.486
		35	644.686
		36	1037.51
		37	1322.26
		39	1044.09
		40	655.962
		41	825.122
		42	635.287
		43	1354.22
		45	1170.96
		46	1462.29
		47	1375.83
		48	1288.43
		50	1323.2
		51	1287.49
		53	923.799
		55	1066.64
		56	1472.63
		61	1187.88
		62	1576.94
		64	843.917
		65	1284.67
		66	975.486
		69	1365.49
		73	1590.1
		77	784.712
		36	751.82
		37	1995.14
		41	1202.91
		44	1331.66
		49	1744.22
		53	1300.65
		56	913.461
		58	1232.04
		62	1355.15
		68	1289.37
		76	1082.62
		77	1149.34
		82	1497.06
		93	788.471
		98	957.63
		100	1071.34
		102	1140.89
		103	1221.71
		104	484.923
		106	1204.79
		107	1135.25
		115	917.22
		116	1303.47
		118	1669.98
		120	1034.69
		129	484.923
		130	1397.44
		134	963.269
		135	1181.3
		137	1134.31
		140	858.014
		151	1095.78
		153	911.582
		155	1508.34
		157	1211.37
		158	1685.02
		159	1486.72
		163	827.941
		164	1659.64
		165	1061.95
		166	1279.03
		167	1075.1
		172	1271.51
		173	924.739
		174	1200.09
		175	1898.35
		176	1317.56
		177	1465.11
		178	994.281
		180	1374.89
		181	1283.73
		182	967.968
		184	582.66
	MERGED-3	7	985.823
		8	844.858
		9	746.181
		14	1540.29
		20	780.013
		21	802.568
		23	997.101
		24	910.642
		25	781.893
		26	569.503
		27	988.643
		32	1379.59
		34	679.457
		35	510.298
		36	1031.87
		38	1252.72
		39	784.712
		42	790.35
		43	808.207
		44	860.834
		45	1043.15
		46	1368.31
		48	744.302
		51	851.435
		53	894.666
		54	812.905
		55	684.156
		58	1170.96
		60	1514.92
		61	1427.52
		62	589.239
		64	1534.65
		66	1106.12
		67	1759.26
		69	759.338
		70	978.305
		77	1047.85
		81	1470.75
		83	1277.15
		88	1637.09
		94	940.714
		59	479.285
		68	1346.7
		75	1165.32
		2	1221.71
		4	1437.86
		5	1134.31
		7	915.34
		8	1063.83
		13	1377.71
		17	1045.97
		20	1098.6
		26	1413.42
		27	1082.62
		40	499.02
		42	661.601
		44	706.71
		45	785.651
		51	989.583
		52	830.761
		56	1458.53
		63	1433.16
		65	1272.46
		69	511.237
		74	897.485
		94	1728.25
		97	1585.4
		104	1301.59
		107	1001.8
		119	546.949
		120	1802.49
		123	960.45
		124	1070.4
		127	353.355
		129	641.866
		133	827.941
		145	969.847
		146	1850.42
		147	1404.02
		155	1210.43
		166	1426.58
		168	1069.46
		MEAN	1153.68
		STDEV	328.733
		STDERR	20.4265

## Sheet: #7(SCI+T)
	Type I				Type I/Iia				Type Iia				Type Iia/Iix
	Slide	Fiber #	fCSA		Slide	Fiber #	fCSA		Slide	Fiber #	fCSA		Slide	Fiber #	fCSA
	MERGED-1	6	643.746		MERGED-1	42	481.165		MERGED-1	131	637.168		MERGED-1	1	705.771
		7	817.604			67	201.112		MERGED-2	90	538.491			3	783.772
		15	666.3			60	405.983		MERGED-3	140	513.117			5	686.035
		16	964.209			173	506.539			MEAN	562.925			11	961.39
		17	830.761		MERGED-2	39	631.529			STDEV	65.5355			12	777.193
		18	623.071			66	546.949			STDERR	37.8369			20	868.352
		23	702.952		MERGED-3	12	666.3							21	964.209
		25	563.864			45	483.984							30	911.582
		31	548.828			65	492.442							54	1090.14
		33	662.541			92	472.707							73	424.778
		34	912.521			169	886.207							76	806.326
		35	926.618			127	395.645							77	882.449
		37	706.71			27	298.849							91	717.048
		38	810.086			MEAN	497.647							120	997.101
		41	823.243			STDEV	170.104							128	781.893
		43	902.184			STDERR	47.1784							146	943.533
		46	1402.14											8	709.53
		47	819.483											62	576.082
		50	774.375											87	545.069
		51	826.062											117	588.299
		52	846.737											134	646.565
		56	670.059											135	688.855
		57	686.035											140	824.183
		58	698.252											148	592.058
		59	770.615											153	698.252
		61	776.254											24	420.08
		65	470.828											47	399.405
		70	646.565										MERGED-2	7	488.683
		74	823.243											19	781.893
		79	651.264											24	626.829
		81	695.433											27	650.325
		82	949.172											30	655.023
		84	362.754											31	796.929
		85	575.142											35	669.119
		86	849.556											64	833.58
		88	762.157											73	874.93
		89	792.23											75	880.569
		92	793.169											97	971.727
		93	536.612											113	561.985
		95	655.023											119	1011.2
		96	344.897											93	462.369
		97	738.663											100	537.551
		99	447.332											77	855.195
		100	925.678											82	666.3
		103	526.274											95	683.216
		105	449.213											120	686.035
		106	546.949											140	789.411
		110	545.069											63	712.349
		112	742.422										MERGED-3	6	598.636
		113	726.446											47	754.639
		114	781.893											124	833.58
		115	890.906											104	629.649
		118	577.961											131	1106.12
		123	400.344											MEAN	737.883
		127	579.841											STDEV	169.06
		129	619.311											STDERR	23.2221
		133	488.683
		137	516.876
		139	747.121
		142	917.22
		143	499.02
		147	548.828
		24	866.473
		26	996.161
		94	811.965
		109	826.062
		122	748.06
		7	913.461
		11	810.086
		12	844.858
		15	996.161
		17	724.566
		22	800.689
		23	655.962
		25	753.699
		27	1048.79
		31	838.279
		35	451.092
		36	599.576
		38	487.743
		43	592.058
		44	483.044
		57	376.849
		59	621.192
		61	500.9
		63	946.353
		74	714.228
		82	641.866
		83	927.557
		86	987.704
		100	679.457
		105	1138.07
		113	807.266
		120	634.348
		122	847.677
		135	726.446
		141	473.646
		144	841.098
		145	464.249
		155	1133.37
		171	499.02
		180	535.672
		195	808.207
		201	647.505
		203	862.713
		206	556.346
		208	637.168
	MERGED-2	2	1102.36
		4	902.184
		11	1024.35
		12	837.34
		13	1036.57
		14	676.638
		17	711.409
		26	1028.11
		28	592.058
		32	825.122
		34	608.974
		37	530.973
		40	777.193
		41	645.625
		42	825.122
		43	866.473
		44	1029.99
		45	966.089
		46	567.624
		47	932.257
		48	505.598
		49	732.085
		50	694.494
		51	670.059
		53	639.047
		54	480.225
		55	772.495
		56	908.763
		58	775.314
		59	819.483
		60	873.991
		69	726.446
		70	593.938
		71	506.539
		80	663.481
		81	676.638
		84	666.3
		86	689.795
		89	913.461
		91	864.592
		94	981.125
		96	702.952
		99	550.708
		101	689.795
		103	544.13
		111	985.823
		112	1153.1
		114	965.148
		115	1000.86
		116	578.902
		124	895.606
		126	842.038
		65	660.662
		7	774.375
		9	659.722
		11	850.496
		12	655.962
		13	852.376
		15	779.073
		16	765.917
		17	584.539
		19	619.311
		23	489.622
		24	702.952
		27	714.228
		29	840.159
		31	827.002
		34	565.745
		35	615.553
		36	1186.94
		37	704.831
		44	686.976
		46	1099.54
		54	428.538
		69	673.819
		78	526.274
		84	617.432
		86	1076.98
		90	814.784
		92	860.834
		96	965.148
		99	517.816
		106	433.236
		109	877.749
		113	787.532
		114	670.059
		115	815.725
		116	997.101
		123	831.701
		128	902.184
		130	949.172
		131	1128.67
		132	658.782
		133	692.613
		134	776.254
		135	690.734
		136	703.891
		137	630.589
		138	670.059
		145	880.569
		146	890.906
		147	688.855
		152	864.592
		153	717.048
		160	600.516
		163	451.092
		164	687.915
		169	725.506
		172	615.553
	MERGED-3	11	1073.22
		13	1008.38
		24	526.274
		26	1029.05
		29	1741.4
		33	1156.86
		41	1101.42
		43	762.157
		50	803.507
		52	1141.83
		54	754.639
		56	1094.84
		57	689.795
		58	957.63
		60	1170.02
		61	959.51
		62	1047.85
		63	763.097
		64	844.858
		66	1156.86
		67	762.157
		70	1107.99
		72	830.761
		73	984.884
		74	1057.25
		75	1066.64
		77	900.304
		79	936.015
		81	740.542
		82	878.689
		89	632.468
		90	481.165
		91	961.39
		96	889.027
		97	1256.48
		99	715.169
		101	942.594
		109	813.845
		110	561.045
		112	864.592
		113	825.122
		115	661.601
		117	897.485
		118	1109.87
		121	724.566
		122	738.663
		126	817.604
		135	1245.2
		137	947.293
		138	868.352
		143	1099.54
		145	798.808
		150	1004.62
		154	1198.21
		37	1085.44
		69	1123.03
		10	915.34
		16	783.772
		17	596.757
		18	823.243
		20	707.651
		26	464.249
		29	1179.42
		32	413.501
		33	1081.68
		34	692.613
		35	860.834
		41	889.027
		44	1040.33
		45	887.148
		49	587.359
		50	573.263
		52	759.338
		53	592.058
		56	347.716
		63	632.468
		64	978.305
		66	431.357
		68	940.714
		70	635.287
		74	764.976
		89	573.263
		91	1456.65
		104	850.496
		106	604.275
		107	771.555
		120	546.009
		123	450.152
		134	547.888
		136	717.988
		139	618.372
		149	468.008
		150	551.648
		153	298.849
		156	907.822
		159	491.502
		161	790.35
		162	973.607
		168	917.22
		169	883.388
		170	1231.1
		173	772.495
		176	452.032
		177	766.856
		181	740.542
		183	534.731
		185	848.616
		186	1098.6
		187	1433.16
		MEAN	775.23
		STDEV	211.574
		STDERR	11.736

## Sheet: #8(SCI)
	Type I				Type I/IIa				Type IIa				Type IIa/IIx
	Slide	Fiber #	fCSA		Slide	Fiber #	fCSA		Slide	Fiber #	fCSA		Slide	Fiber #	fCSA
	MERGED-1	5	433.496		MERGED-2	6	490.85		MERGED-2	77	126.714		MERGED-1	3	444.388
		8	382.365			27	497.742			70	234.31			4	468.398
		9	418.601			53	472.621		MERGED-3	44	412.376			25	477.512
		10	385.477			78	335.014			85	316.785			7	488.405
		11	367.026			83	449.946			MEAN	272.546			55	558.876
		12	476.178			8	411.042			STDEV	121.434			35	272.546
		13	477.068			128	505.077			STDERR	60.7169			75	653.134
		14	459.949		MERGED-3	35	513.97						MERGED-2	5	823.419
		16	313.673			51	503.521							19	449.502
		18	446.834			65	540.647							2	387.701
		19	536.2			78	581.551							3	466.396
		20	365.692			83	438.831							14	448.39
		21	327.011			MEAN	478.401							15	511.524
		23	367.026			STDEV	64.0718							20	487.071
		27	428.161			STDERR	18.4959							26	618.009
		28	526.864											45	467.063
		29	474.622											48	453.948
		30	487.96											61	566.211
		31	392.591											65	404.374
		32	321.676											70	585.997
		33	349.242											74	755.616
		34	365.248											87	579.55
		36	547.093											65	447.278
		37	302.78											4	577.994
		38	365.025											31	160.949
		39	408.375											43	299.001
		40	377.697											88	331.902
		41	482.403										MERGED-3	2	643.796
		43	232.754											3	577.327
		44	369.693											7	593.11
		46	355.689											12	695.149
		47	439.276											17	652.466
		48	289.219											18	775.179
		49	428.605											8	472.399
		53	271.434											30	430.383
		57	358.578											38	347.241
		58	430.161											43	500.187
		59	423.27											47	772.734
		60	430.161											56	434.385
		61	438.164											59	707.821
		62	460.617											70	482.848
		63	359.023											74	736.943
		64	284.995											79	447.723
		66	403.706											87	479.735
		67	369.916											MEAN	521.24
		68	519.306											STDEV	142.434
		69	425.937											STDERR	21.4728
		70	357.022
		73	532.866
		74	451.947
		76	480.624
		77	378.808
		79	463.284
		5	419.268
		6	518.417
		7	226.306
		8	295.444
		9	453.503
		11	409.932
		12	434.385
		13	436.83
		14	451.28
		16	110.264
		17	517.527
		19	442.166
		27	431.94
		30	328.123
		32	357.69
		37	415.933
		40	386.366
		42	336.126
		45	282.772
		58	286.33
		75	392.813
		76	412.599
		81	497.964
		93	384.589
		98	493.074
		101	317.674
		102	587.775
		104	382.143
		109	398.148
		113	326.122
		115	459.061
		116	352.576
		118	488.183
		120	538.202
		121	404.818
		122	467.286
		123	525.53
		124	353.243
		125	244.536
		127	424.381
		128	455.504
		129	434.385
		131	381.031
		132	593.556
		133	447.501
		134	375.03
	MERGED-2	13	375.918
		16	605.338
		17	365.47
		18	310.783
		21	413.488
		22	289.663
		23	307.893
		25	593.556
		29	218.749
		32	310.783
		33	329.012
		34	234.31
		35	440.387
		36	371.695
		37	155.614
		39	361.69
		40	348.352
		41	428.161
		42	316.118
		46	216.303
		47	423.491
		49	254.317
		50	471.732
		51	366.137
		54	254.095
		55	465.285
		56	288.107
		57	366.137
		59	167.618
		60	358.357
		62	347.685
		63	320.12
		66	266.989
		67	334.347
		68	419.046
		69	328.79
		72	392.147
		75	305.892
		79	302.78
		80	402.818
		81	402.595
		58	444.388
		73	395.704
		82	550.205
		1	397.704
		2	407.93
		8	365.025
		10	324.121
		11	381.921
		12	304.78
		13	257.874
		14	516.193
		17	346.575
		28	173.843
		32	485.292
		33	263.431
		36	308.782
		47	254.762
		54	215.859
		56	495.074
		58	190.516
		72	431.273
		73	207.188
		83	400.817
		85	331.458
		89	327.9
		93	381.254
		104	392.369
		106	356.578
		110	484.625
		116	325.677
		121	356.355
		125	465.063
		126	472.843
		130	362.358
		131	338.793
		132	52.4643
		136	203.632
		137	285.44
		87	411.042
		103	376.807
		115	316.785
		117	347.241
		127	389.257
		133	334.791
	MERGED-3	5	455.06
		6	405.93
		9	436.83
		10	648.02
		11	441.943
		13	484.848
		14	596.668
		16	389.701
		19	361.69
		20	402.818
		21	448.834
		22	389.701
		24	348.131
		25	456.837
		27	437.275
		28	409.709
		29	502.41
		32	409.932
		33	411.932
		37	555.763
		39	440.609
		40	362.136
		41	463.062
		42	573.104
		45	471.51
		48	375.918
		49	267.878
		50	523.306
		52	437.941
		53	406.152
		54	297.667
		57	259.875
		58	477.067
		61	460.617
		62	513.748
		63	397.927
		64	409.932
		66	214.524
		67	373.251
		68	269.212
		69	337.237
		71	485.292
		72	398.816
		73	378.586
		76	249.204
		1	412.599
		2	489.739
		3	394.147
		4	374.362
		5	404.374
		6	358.578
		7	380.365
		8	390.146
		10	421.491
		11	533.088
		13	385.477
		18	493.962
		19	406.374
		29	369.027
		33	395.259
		41	523.306
		44	459.283
		49	534.867
		52	501.298
		55	624.9
		72	280.327
		75	404.595
		96	260.764
		98	215.636
		102	386.589
		103	309.227
		104	283.218
		106	437.719
		108	436.385
		MEAN	389.881
		STDEV	93.5543
		STDERR	5.82444

## Sheet: #9(SCI+Sc-Ab)
	Type I				Type I/IIa				Type IIa				Type Iia/Iix
	Slide	Fiber #	fCSA		Slide	Fiber #	fCSA		Slide	Fiber #	fCSA		Slide	Fiber #	fCSA
	MERGED-1	1	854.764		MERGED-4	115	263.431		MEGED-2	28	349.687		MERGED-1	5	668.917
		2	681.81			MEAN	263.431		MERGED-4	47	88.0331			7	592.444
		6	535.978			STDEV	#DIV/0!			MEAN	218.86			16	544.203
		8	644.464			STDERR	#DIV/0!			STDEV	185.017			20	441.054
		10	489.072							STDERR	130.827			4	416.378
		11	373.028											14	425.715
		12	1082.63											19	473.289
		18	668.249											29	522.64
		21	350.131											37	378.363
		22	336.126											39	482.18
		25	142.498											40	351.464
		26	1001.26											46	469.731
		27	224.084											49	481.291
		30	299.889											53	336.57
		31	1117.31											57	585.775
		34	223.64											60	450.39
		35	391.703											62	280.55
		36	417.045											64	359.913
		38	725.827											70	391.035
		41	778.736											61	236.978
		42	389.701											64	468.175
		43	486.848											102	311.45
		45	422.38											109	257.207
		47	654.022										MERGED-2	1	524.418
		48	344.351											7	531.755
		50	213.858											23	374.807
		54	304.114											38	477.068
		55	276.103											42	484.848
		56	822.752											46	365.47
		58	272.102											50	361.469
		63	290.109											55	595.112
		65	735.608											56	335.237
		66	314.118											58	348.575
		67	366.137											59	487.96
		68	675.586											68	599.113
		69	804.523										MERGED-3	10	659.135
		73	387.033											11	557.987
		28	848.317											14	725.827
		33	338.793											17	584.219
		5	646.908											38	581.995
		6	827.198											61	708.265
		8	181.845											67	862.323
		9	743.167											70	756.282
		11	347.685											24	682.7
		12	136.496											37	671.363
		15	746.279											48	620.677
		17	504.856											50	502.633
		19	134.05											54	518.638
		21	380.587										MERGED-4	24	231.643
		22	1171.55											27	559.987
		26	319.897											39	393.259
		31	361.024											40	447.723
		35	87.3663											41	301.224
		36	859.21											43	363.469
		50	586.442											58	446.834
		73	667.139											62	415.267
		85	506.412											68	307.226
		92	450.39											74	554.207
		95	675.808											79	437.275
		97	701.595											83	411.265
		101	630.68											89	368.583
		103	530.643											91	289.219
		104	249.204											97	309.005
		107	341.017											107	510.191
		108	1365.62											110	242.09
		111	423.27											111	398.148
		112	400.15											117	440.164
	MERGED-2	2	689.813											MEAN	466.722
		3	541.758											STDEV	136.284
		4	943.02											STDERR	16.6497
		5	829.644
		6	490.628
		8	656.246
		9	337.237
		10	464.84
		11	735.831
		12	754.282
		13	657.135
		14	698.262
		15	705.597
		18	922.567
		19	967.917
		20	518.417
		21	911.674
		24	860.988
		25	442.61
		26	508.857
		27	283.884
		29	432.384
		30	519.527
		32	701.374
		33	976.143
		34	239.201
		35	913.23
		36	634.015
		40	467.508
		41	616.897
		43	1088.63
		44	824.086
		45	721.603
		47	485.737
		48	378.142
		49	576.66
		52	455.281
		53	719.158
		54	676.252
		60	687.59
		61	770.066
		64	385.033
		65	983.479
		66	604.004
		5	614.674
		6	668.249
		7	489.739
		12	822.974
		16	196.741
		18	679.587
		19	656.246
		35	808.747
		57	772.955
		80	713.156
		87	541.758
		89	407.93
		90	448.834
		91	594
		93	562.655
	MERGED-3	5	555.319
		8	415.711
		13	809.859
		16	778.069
		19	670.028
		20	730.05
		22	531.977
		23	697.594
		26	484.181
		28	901.893
		31	343.461
		34	381.476
		35	635.793
		36	624.9
		40	682.033
		41	650.466
		43	562.878
		44	552.207
		45	397.482
		46	323.232
		47	848.762
		49	884.775
		51	671.363
		53	505.745
		56	863.434
		57	642.685
		58	680.699
		60	631.792
		62	1095.97
		63	646.908
		65	684.034
		68	542.203
		69	521.529
		71	481.513
		72	656.467
		76	686.034
		30	488.627
		73	564.655
		33	514.415
		4	1007.71
		10	673.586
		16	841.649
		18	739.61
		29	490.406
		34	527.086
		44	864.99
		54	573.104
		59	491.739
		88	681.589
		89	999.04
		95	616.897
	MERGED-4	8	483.292
		9	596.89
		10	348.131
		11	216.526
		12	610.895
		13	478.624
		14	322.343
		16	1300.49
		18	351.02
		20	412.154
		21	281.883
		22	317.008
		25	651.355
		26	798.077
		28	415.267
		30	1069.29
		31	447.723
		34	1116.42
		35	310.338
		37	360.579
		38	712.266
		42	816.527
		44	814.971
		45	874.327
		46	1061.51
		48	415.044
		50	312.339
		51	1093.08
		52	339.682
		53	678.476
		54	318.119
		55	950.133
		59	146.055
		61	360.134
		63	808.747
		64	244.314
		65	827.421
		66	427.493
		69	651.577
		70	218.749
		71	522.862
		73	378.586
		75	547.982
		77	239.201
		78	858.099
		80	503.3
		81	400.594
		82	585.33
		85	951.467
		88	604.671
		90	383.254
		92	457.505
		93	407.93
		96	790.963
		98	431.494
		99	567.101
		100	649.132
		101	866.546
		104	1273.81
		105	514.859
		106	226.306
		108	499.742
		109	742.055
		112	1047.5
		114	904.56
		116	482.18
		72	726.271
		86	799.854
		67	298.556
		87	376.807
		MEAN	594.583
		STDEV	242.92
		STDERR	15.4566
	Type IIa
	Slide	Sample	Corrected Area
	MEGED-2	28	349.687
	MERGED-4	47	88.0331
		MEAN	218.86
		STDEV	185.017
		STDERR	130.827
	Type I/IIa
	Slide	Sample	Corrected Area
	MERGED-4	115	263.431
		MEAN	263.431
		STDEV	#DIV/0!
		STDERR	#DIV/0!
	Type Iia/Iix
	Slide	Sample	Corrected Area
	MERGED-1	5	668.917
		7	592.444
		16	544.203
		20	441.054
		4	416.378
		14	425.715
		19	473.289
		29	522.64
		37	378.363
		39	482.18
		40	351.464
		46	469.731
		49	481.291
		53	336.57
		57	585.775
		60	450.39
		62	280.55
		64	359.913
		70	391.035
		61	236.978
		64	468.175
		102	311.45
		109	257.207
	MERGED-2	1	524.418
		7	531.755
		23	374.807
		38	477.068
		42	484.848
		46	365.47
		50	361.469
		55	595.112
		56	335.237
		58	348.575
		59	487.96
		68	599.113
	MERGED-3	10	659.135
		11	557.987
		14	725.827
		17	584.219
		38	581.995
		61	708.265
		67	862.323
		70	756.282
		24	682.7
		37	671.363
		48	620.677
		50	502.633
		54	518.638
	MERGED-4	24	231.643
		27	559.987
		39	393.259
		40	447.723
		41	301.224
		43	363.469
		58	446.834
		62	415.267
		68	307.226
		74	554.207
		79	437.275
		83	411.265
		89	368.583
		91	289.219
		97	309.005
		107	510.191
		110	242.09
		111	398.148
		117	440.164
		MEAN	466.722
		STDEV	136.284
		STDERR	16.6497

## Sheet: #10(SCI+T)
	Type I				Type I/IIa				Type IIa				Type IIa/IIx				Type Iix
	Slide	Fiber #	fCSA		Slide	Fiber #	fCSA		Slide	Fiber #	fCSA		Slide	Fiber #	fCSA		Slide	Fiber #	fCSA
	MERGED-1	5	649.354		MERGED-1	22	493.074		MERGED-1	11	234.31		MERGED-1	4	628.458		MERGED-4	91	489.739
		8	539.979			33	459.949		MERGED-2	26	221.861			6	510.191			MEAN	489.739
		9	547.761		MERGED-2	14	314.34			74	654.467			7	627.123			STDEV	#DIV/0!
		12	599.557			56	280.327		MERGED-4	67	614.897			10	639.573			STDERR	#DIV/0!
		13	504.633			98	237.644			MEAN	431.384			25	611.118
		14	742.055		MERGED-4	71	238.534			STDEV	235.359			31	720.492
		15	505.077			MEAN	337.311			STDERR	117.679			41	674.919
		16	621.788			STDEV	112.042							51	740.499
		17	738.721			STDERR	45.7411							59	490.406
		18	657.802											61	476.178
		19	750.725											62	767.176
		20	530.42											72	484.625
		21	534.644											73	424.826
		23	583.774											64	505.967
		24	563.544											104	101.149
		26	598.001										MERGED-2	3	515.304
		27	493.518											8	563.989
		29	657.135											21	686.924
		30	583.107											23	602.67
		32	374.807											24	492.406
		34	565.101											33	528.42
		36	459.949											34	593.777
		37	624.678											65	452.614
		38	525.752											79	579.995
		40	329.234											80	547.761
		42	546.205											58	536.423
		43	501.965											66	291.442
		44	485.071											76	481.736
		45	485.515											13	739.61
		46	504.856										MERGED-3	4	406.818
		48	629.791											12	688.257
		49	540.869											13	481.958
		50	562.21											16	519.306
		52	418.379											23	450.835
		53	491.739											28	500.632
		54	618.453											30	687.146
		56	621.788											32	568.88
		57	359.468											41	486.848
		58	501.298											52	427.493
		60	348.352											63	439.276
		69	541.091											36	370.583
		63	463.507											65	515.526
		4	572.658										MERGED-4	30	702.041
		6	525.974											33	466.396
		7	750.947											58	588.221
		8	486.627											68	669.139
		10	616.008											77	561.099
		11	502.854											79	619.343
		17	549.538											83	628.458
		19	500.632											64	660.914
		20	586.219											MEAN	549.099
		29	708.488											STDEV	123.135
		45	604.226											STDERR	19.0002
		52	670.917
		72	716.045
		82	421.935
		84	565.99
		85	548.649
		88	656.467
		89	415.044
		91	461.951
		92	136.717
		95	437.497
		97	439.943
		98	429.494
		100	349.242
		3	627.123
	MERGED-2	5	272.324
		9	602.448
		11	548.428
		12	463.062
		15	459.061
		16	456.393
		18	415.044
		19	491.962
		20	457.282
		22	580.439
		25	589.998
		28	590.221
		29	272.991
		31	626.235
		32	534.867
		35	479.957
		36	549.317
		37	389.924
		38	612.229
		39	536.867
		40	521.083
		41	532.421
		43	635.793
		44	449.502
		45	503.3
		46	492.851
		48	570.88
		51	488.85
		53	513.08
		54	425.047
		57	417.489
		59	561.543
		60	415.711
		62	431.273
		64	496.853
		67	654.69
		69	573.548
		70	542.87
		71	573.992
		72	615.341
		73	280.55
		75	498.409
		77	525.085
		82	424.826
		7	578.216
		13	254.317
		3	551.54
		4	366.581
		5	457.282
		7	511.303
		8	473.733
		10	467.063
		11	355.911
		12	539.091
		16	483.959
		18	259.652
		22	642.462
		25	619.788
		27	567.768
		37	584.219
		55	511.969
		68	409.709
		69	442.388
		78	766.064
		93	599.113
		96	602.892
		100	408.597
		101	652.022
		103	637.794
		106	612.229
		107	467.063
		62	507.301
	MERGED-3	5	517.305
		6	400.817
		7	535.756
		8	624.233
		9	507.301
		10	383.254
		11	436.83
		14	326.789
		15	587.553
		17	626.012
		18	325.9
		19	518.194
		20	350.131
		21	698.928
		22	345.907
		24	430.605
		25	557.097
		26	445.055
		33	521.306
		34	439.497
		35	459.061
		37	245.202
		38	423.491
		39	439.497
		40	487.96
		42	422.825
		45	353.466
		46	432.606
		47	277.215
		48	442.61
		49	404.595
		50	584.886
		51	441.943
		54	467.508
		56	478.846
		57	541.981
		58	374.362
		1	502.854
		2	498.186
		3	428.382
		10	495.963
		40	690.703
		57	600.003
		62	441.499
		63	439.72
		64	587.553
		66	366.581
	MERGED-4	9	853.652
		10	397.482
		12	520.639
		13	430.161
		15	333.014
		16	667.139
		17	367.248
		18	483.959
		19	465.952
		21	618.453
		22	575.104
		24	558.208
		25	575.327
		28	498.853
		29	560.654
		31	544.203
		32	539.979
		34	577.105
		35	623.344
		36	370.805
		37	540.202
		39	742.055
		40	667.361
		41	491.295
		42	618.453
		43	741.166
		44	560.21
		45	489.962
		46	688.036
		47	593.11
		48	675.142
		50	709.598
		52	506.412
		53	552.651
		54	686.924
		56	568.213
		57	622.9
		59	504.633
		61	490.183
		62	645.575
		63	479.957
		65	516.638
		66	716.712
		69	609.783
		72	570.658
		74	627.123
		75	525.085
		80	805.412
		81	656.69
		82	539.979
		85	820.085
		87	581.774
		88	741.611
		90	594.445
		94	673.807
		95	394.815
		96	618.009
		26	453.281
		38	710.044
		78	453.503
		97	692.925
		60	553.763
		70	568.434
		MEAN	526.324
		STDEV	113.516
		STDERR	7.19379

## Sheet: #12(SHAM)
	Type I				Type Iia				Type Iia/Iix
	Slide	Fiber #	fCSA		Slide	Fiber #	fCSA		Slide	Fiber #	fCSA
	MERGED-1	14	1156.02			12	999.061		MERGED-1	2	742.481
		16	1192.67			24	1079.89			23	702.068
		17	1180.45			27	998.121			38	1029.14
		18	1496.24			55	890.978			69	868.422
		20	1474.63			76	810.151			116	793.234
		22	1046.99			118	1177.63		MERGED-2	29	1009.4
		25	1055.45			133	974.624			61	983.084
		26	1096.81			101	795.113			84	1402.26
		28	1072.37			134	1268.8			15	1065.79
		29	1411.65		MERGED-2	2	1049.81			34	1294.17
		30	1437.97			4	951.128			68	1220.87
		31	1000.94			6	902.256			94	1122.18
		33	1311.09			9	1656.02			113	1434.21
		34	905.075			17	770.677			130	870.301
		35	1036.65			21	1031.96		MERGED-3	2	1342.11
		36	1070.49			22	972.745			4	1325.19
		37	1592.11			30	1082.71			18	921.054
		39	1198.31			35	960.526			30	757.52
		40	1304.51			45	1067.67			33	1328.95
		41	1269.74			63	1481.2			45	1356.2
		42	1143.8			66	531.955			57	1038.53
		43	1602.44			92	1701.13			79	1053.57
		44	1799.81			93	1299.81			10	852.376
		50	1065.79			99	1197.37			19	1113.63
		51	1284.78			104	1111.84			MEAN	1067.78
		52	1395.68			105	961.466			STDEV	227.445
		54	1315.79			109	1131.58			STDERR	46.427
		57	1521.62			121	1061.09
		60	947.369			124	1373.12
		63	1526.32			131	1093.99
		64	1056.39		MERGED-3	3	1159.77
		66	1117.48			12	705.828
		67	1338.35			15	1796.99
		68	1143.8			20	950.189
		70	1302.63			31	1328.95
		72	770.677			48	749.06
		74	1246.24			49	1356.2
		75	1218.05			51	1221.8
		77	1007.52			56	1540.41
		78	1209.59			92	873.12
		80	1107.14			96	1032.89
		81	1469.93			98	1364.66
		83	777.256			102	1188.91
		87	1337.41			121	721.746
		89	999.061			134	747.121
		91	1403.2			MEAN	1091.6
		92	1260.34			STDEV	274.096
		93	1103.38			STDERR	40.8599
		97	1319.55
		98	1183.27
		99	1207.71
		102	1234.02
		110	1084.59
		112	1216.17
		114	997.181
		117	1241.54
		119	1533.84
		122	1052.63
		125	1156.02
		126	1555.45
		129	1449.25
		3	1235.8
		4	921.919
		6	1482.96
		7	1193.51
		9	1218.89
		10	1122.09
		11	1405.9
		12	1279.03
		13	1079.8
		14	1393.69
		15	990.523
		21	1152.16
		22	951.052
		24	1154.04
		25	1245.2
		28	1435.04
		29	1270.57
		33	1113.63
		35	1223.59
		37	1313.8
		42	1009.32
		48	1300.65
		51	932.257
		56	1217.01
		58	859.894
		60	1003.68
		67	967.028
		69	996.161
		72	823.243
		73	971.727
		74	1194.45
		77	807.266
		79	1111.75
		85	615.553
		88	1159.68
		93	1396.51
		97	1316.62
		120	1225.47
		141	1043.15
		144	1002.74
		151	1191.63
		153	1290.31
		159	1294.07
		161	1609.83
		162	1294.07
		163	1083.56
		166	992.402
		167	1045.97
		169	1510.22
		172	1009.32
		174	1588.22
	MERGED-2	8	1074.25
		11	1035.71
		12	1024.44
		13	1145.68
		14	1286.65
		18	1504.7
		19	1159.77
		20	1334.59
		23	1180.45
		25	1294.17
		27	1344.93
		28	901.317
		32	1349.62
		36	1657.9
		39	1351.5
		40	1109.96
		42	1233.08
		44	1191.73
		46	1302.63
		47	953.948
		48	1058.27
		49	1286.65
		50	1207.71
		52	1089.29
		53	1296.05
		55	1266.92
		57	1169.17
		58	1098.68
		60	1355.26
		62	1503.76
		70	956.768
		72	1118.42
		74	1258.46
		76	924.812
		79	888.159
		80	1221.8
		82	1235.9
		83	1402.26
		87	1070.49
		88	1406.96
		90	1785.71
		95	1258.46
		96	1209.59
		102	980.263
		103	915.414
		106	1025.38
		115	1043.23
		119	1225.56
		1	1594.8
		2	1254.6
		3	1092.02
		4	1012.14
		5	1890.83
		6	1407.78
		8	1300.65
		9	1631.45
		11	1297.83
		13	836.399
		14	1429.4
		17	1394.63
		24	1435.98
		25	961.39
		33	1186.94
		36	1212.31
		38	1253.66
		39	1309.11
		42	1038.45
		46	923.799
		48	1327.9
		52	1605.14
		54	1547.81
		55	749
		67	1136.19
		69	1141.83
		72	764.036
		73	1355.15
		75	1311.93
		80	1112.69
		85	1006.5
		88	1064.76
		95	875.87
		101	1098.6
		104	1041.27
		109	898.424
		113	1103.3
		115	950.112
		117	1607.01
		126	1502.7
		127	1461.35
		132	1028.11
		137	1054.43
		138	1540.29
		141	971.727
		142	1319.44
		144	1111.75
		151	1019.66
		155	1292.19
		158	858.954
		160	1019.66
		161	1298.77
		145	1505.52
		159	1250.84
	MERGED-3	13	1217.11
		16	1814.85
		17	1197.37
		23	1902.26
		27	1288.53
		28	1456.77
		32	1196.43
		34	1418.23
		37	1304.51
		38	1114.66
		40	1398.5
		44	1255.64
		46	1188.91
		47	1215.23
		52	1334.59
		53	1316.73
		54	1447.37
		58	1261.28
		59	1211.47
		61	1109.96
		62	1380.64
		64	1256.58
		65	1146.62
		67	1128.76
		71	1163.53
		72	1161.65
		73	1225.56
		74	1143.8
		75	1523.5
		76	1359.96
		77	1038.53
		78	1148.5
		83	1633.46
		85	1308.27
		87	1407.9
		88	1376.88
		89	1242.48
		90	1411.65
		91	967.105
		95	1510.34
		97	1754.7
		99	1410.71
		100	1563.91
		104	1048.87
		6	1269.64
		8	1576
		11	941.654
		14	881.509
		17	1259.3
		21	1045.03
		23	1157.8
		26	1323.2
		28	1141.83
		29	1428.46
		32	906.882
		37	1214.19
		39	1334.48
		40	935.076
		46	1092.96
		54	1017.78
		55	1231.1
		56	1158.74
		59	987.704
		61	846.737
		64	780.013
		74	1374.89
		77	1115.51
		79	912.521
		87	772.495
		88	914.4
		91	1188.81
		92	824.183
		94	1196.33
		95	1552.51
		96	1139.95
		99	1111.75
		101	1176.6
		109	735.843
		110	1040.33
		113	884.328
		116	1102.36
		124	808.207
		125	1310.05
		126	1506.46
		129	1550.63
		131	694.494
		136	1841.02
		MEAN	1207.31
		STDEV	225.507
		STDERR	12.998

## Sheet: #15(SCI+T)
	Type I				Type I/IIa				Type IIa				Type IIa/IIx				Type Iix
	Slide	Fiber #	fCSA		Slide	Fiber #	fCSA		Slide	Fiber #	fCSA		Slide	Fiber #	fCSA		Slide	Fiber #	fCSA
	MERGED-1	6	631.57		MERGED-1	19	345.685		MERGED-2	28	864.323		MERGED-1	21	618.676		MERGED-5	4	1878.26
		7	787.628			30	577.327			MEAN	864.323			4	984.146			MEAN	1878.26
		8	535.089		MERGED-3	49	706.709			STDEV	#DIV/0!			29	958.803			STDEV	#DIV/0!
		9	849.429			50	1000.37			STDERR	#DIV/0!			51	624.233			STDERR	#DIV/0!
		10	878.551		MERGED-6	14	743.834							57	786.072
		12	566.657			MEAN	674.786							23	611.562
		13	432.384			STDEV	239.583						MERGED-2	11	359.023
		15	942.13			STDERR	107.145							14	404.374
		16	688.702											15	735.164
		17	530.643											33	877.661
		18	819.418											61	1088.63
		22	1035.05											51	672.696
		23	723.159											57	728.494
		25	832.756										MERGED-3	2	1202.23
		26	1018.83											20	1011.49
		27	436.608											27	1431.2
		28	504.633											39	1050.62
		31	488.85											4	1296.26
		32	743.611										MERGED-4	9	641.351
		33	904.783											38	709.598
		34	470.62											11	654.245
		35	622.233											52	425.715
		36	509.079										MERGED-5	8	720.492
		37	332.346											23	237.2
		38	583.33											34	863.657
		39	573.77										MERGED-6	15	987.925
		41	664.693											23	749.837
		44	1041.06											33	691.592
		47	1166.66											47	985.257
		48	694.927											49	988.369
		49	840.092											57	1955.62
		50	823.864											MEAN	840.393
		52	496.407											STDEV	339.829
		53	594.445											STDERR	61.0351
		55	1108.86
		58	679.143
		59	563.766
		60	570.436
		40	888.777
		14	451.502
		42	630.014
		45	610.229
		61	678.254
		3	661.581
		4	675.364
		22	804.745
		30	619.565
		53	684.478
		62	688.48
		63	711.6
		70	617.786
		73	884.108
		75	1072.62
		76	662.025
	MERGED-2	4	459.283
		5	553.096
		6	678.031
		7	497.297
		8	721.38
		9	566.434
		10	872.771
		12	726.938
		16	502.854
		18	1371.62
		19	895.668
		20	720.714
		23	689.592
		24	967.917
		25	929.682
		26	755.393
		27	823.641
		29	515.082
		30	601.78
		31	704.93
		32	680.922
		34	458.393
		35	789.184
		36	732.496
		37	678.031
		38	156.948
		39	458.172
		41	717.601
		44	625.79
		45	941.685
		46	397.26
		47	1058.4
		48	583.107
		50	519.75
		52	587.553
		53	551.984
		55	678.254
		59	524.862
		6	512.636
		17	553.319
		22	1280.92
		31	897.447
		47	523.529
		56	613.785
		62	1426.53
		64	879.663
	MERGED-3	3	1388.3
		4	1488.78
		5	1126.2
		6	1001.71
		7	617.342
		9	887.666
		10	955.469
		11	983.034
		12	743.389
		13	857.432
		14	681.143
		15	1651.28
		16	637.572
		17	990.593
		18	443.722
		19	951.023
		21	847.428
		23	1204.67
		24	1299.82
		25	870.993
		26	777.624
		28	802.745
		29	295
		31	848.984
		32	531.755
		34	608.894
		36	773.178
		38	687.813
		40	762.952
		43	1278.48
		44	1375.18
		45	1094.85
		48	833.423
		51	1067.96
		52	658.246
		37	599.335
		53	973.031
		5	552.651
		24	649.354
		45	553.763
	MERGED-4	4	1102.86
		5	836.758
		6	754.282
		7	1110.19
		8	837.647
		10	955.913
		11	693.593
		12	488.85
		14	1223.57
		15	622.9
		17	623.789
		19	619.121
		21	849.652
		22	1429.2
		25	1097.08
		26	839.647
		27	789.407
		28	1882.7
		29	635.349
		30	1742.65
		31	838.98
		34	749.837
		35	1608.16
		36	472.177
		37	778.292
		39	914.565
		41	692.036
		42	422.158
		43	834.535
		44	1177.77
		46	1038.39
		48	1015.49
		49	584.886
		55	516.415
		23	904.338
		24	547.761
		2	1273.14
		3	717.157
		6	590.221
		24	1057.06
		55	494.63
		56	776.513
	MERGED-5	3	1004.15
		5	588.887
		6	1728.65
		7	2143.91
		9	931.904
		10	607.338
		11	1802.67
		12	1305.38
		13	1389.63
		14	452.614
		15	753.393
		18	1158.66
		19	1019.94
		20	815.638
		21	725.605
		22	854.764
		26	803.189
		27	1277.59
		28	1030.16
		30	1012.38
		32	889.443
		33	439.053
		38	1065.51
		39	756.282
		40	836.312
		41	1059.51
		42	1086.41
		43	1047.5
		45	380.365
		49	983.257
		50	796.742
		52	611.118
		53	1212.23
		54	596.001
		55	908.784
		56	772.955
		58	801.41
		59	570.213
		61	974.142
		24	628.679
		44	617.12
	MERGED-6	3	799.854
		4	973.92
		5	580.884
		6	661.581
		7	766.064
		8	418.823
		9	814.75
		12	911.897
		13	629.124
		16	601.113
		17	784.293
		20	750.058
		21	458.838
		22	448.167
		24	487.071
		25	917.677
		28	464.619
		29	560.21
		31	814.527
		32	861.434
		34	688.924
		35	742.5
		36	842.315
		37	429.494
		38	700.262
		40	812.304
		41	773.401
		42	579.772
		44	1126.64
		45	1122.42
		46	799.41
		48	702.485
		50	747.168
		51	815.638
		52	1291.15
		54	623.789
		55	775.846
		56	540.424
		58	594.666
		60	869.881
		61	1315.6
		53	624.011
		59	778.736
		MEAN	802.043
		STDEV	290.743
		STDERR	17.8266

[truncated: 17 more sheets: #18(SCI), #22(SCI+Sc-Ab), #23(SHAM), #25(SCI+Sc-Ab), #31(SCI+T), #35(SHAM), #37(SCI+Sc-Ab), #38(SHAM), #39(SCI), #41(SCI+T), #42(SCI+Sc-Ab), #43(SCI), #44(SCI+Sc-Ab), #46(SCI), #47(SCI+T), #48(SCI+T), #49(SCI)]
